# Supplementary material for: Evaporation of Methylammonium Iodide in Thermal Deposition of MAPbI3
Source: Nanomaterials (Basel). 2021 Sep 28;11(10):2532. doi: 10.3390/nano11102532 (PMC8538304; doi:10.3390/nano11102532)
Supplement: Supplementary file 1 [file nanomaterials-11-02532-s001.zip]

Archive with 1 entries (1 files):
- nanomaterials-1376216-supplementary.pdf
